# Supplementary material for: Supplementation of a High-Fat Diet with Pentadecylresorcinol Increases the Representation of Akkermansia muciniphila in the Mouse Small and Large Intestines and May Protect against Complications Caused by Imbalanced Nutrition
Source: Int J Mol Sci. 2024 Jun 15;25(12):6611. doi: 10.3390/ijms25126611 (PMC11204153; doi:10.3390/ijms25126611)
Supplement: Supplementary file 1 [file ijms-25-06611-s001.zip]

Archive with 4 entries (4 files):
- Supplementary Figures.pdf
- Supplementary Table S1.pdf
- Supplementary table S2.pdf
- Supplementary table S3.pdf
